# Supplementary material for: Integrated bioinformatics analysis identifies the effects of Sema3A/NRP1 signaling in oligodendrocytes after spinal cord injury in rats
Source: PeerJ. 2022 Aug 16;10:e13856. doi: 10.7717/peerj.13856 (PMC9390322; doi:10.7717/peerj.13856)
Supplement: Supplemental Information 4 [file peerj-10-13856-s008.txt]

#install.packages("colorspace")
#install.packages("stringi")
#install.packages("ggplot2")

#if (!requireNamespace("BiocManager", quietly = TRUE))
#    install.packages("BiocManager")
#BiocManager::install("DOSE")
#BiocManager::install("clusterProfiler")
#BiocManager::install("enrichplot")


library("clusterProfiler")
library("org.Rn.eg.db")
library("enrichplot")
library("ggplot2")

pvalueFilter=0.05              #pÖµ¹ýÂËÌõ¼þ
qvalueFilter=0.05             #½ÃÕýºóµÄpÖµ¹ýÂËÌõ¼þ

setwd("C:\\Users\\lenovo\\Desktop\\17.KEGG")              #ÉèÖÃ¹¤×÷Ä¿Â¼
rt=read.table("id.txt",sep="\t",header=T,check.names=F)            #¶ÁÈ¡id.txtÎÄ¼þ
rt=rt[is.na(rt[,"entrezID"])==F,]                                  #È¥³ý»ùÒòidÎªNAµÄ»ùÒò
gene=rt$entrezID
geneFC=rt$logFC
names(geneFC)=gene

colorSel="qvalue"
if(qvalueFilter>0.05){
	colorSel="pvalue"
}

#kegg¸»¼¯·ÖÎö
kk <- enrichKEGG(gene = gene, organism = "rno", pvalueCutoff =1, qvalueCutoff =1)   #¸»¼¯·ÖÎö
KEGG=as.data.frame(kk)
KEGG$geneID=as.character(sapply(KEGG$geneID,function(x)paste(rt$id[match(strsplit(x,"/")[[1]],as.character(rt$entrezID))],collapse="/")))
KEGG=KEGG[(KEGG$pvalue<pvalueFilter & KEGG$qvalue<qvalueFilter),]
write.table(KEGG,file="KEGG.txt",sep="\t",quote=F,row.names = F)                          #±£´æ¸»¼¯½á¹û

showNum=30
if(nrow(KEGG)<30){
	showNum=nrow(KEGG)
}

#Öù×´Í¼
pdf(file="barplot.pdf",width = 10,height = 7)
barplot(kk, drop = TRUE, showCategory = showNum, color = colorSel)
dev.off()

#ÆøÅÝÍ¼
pdf(file="bubble.pdf",width = 10,height = 7)
dotplot(kk, showCategory = showNum, orderBy = "GeneRatio",color = colorSel)
dev.off()
