# Supplementary material for: Integrated bioinformatics analysis identifies the effects of Sema3A/NRP1 signaling in oligodendrocytes after spinal cord injury in rats
Source: PeerJ. 2022 Aug 16;10:e13856. doi: 10.7717/peerj.13856 (PMC9390322; doi:10.7717/peerj.13856)
Supplement: Supplemental Information 7 [file peerj-10-13856-s011.zip]

Archive with 4 entries (4 files):
- PCR original data/AAV-3a-nrp1.txt
- PCR original data/AAV-PDGFa.txt
- PCR original data/Days of oligodendrocyte change.txt
- PCR original data/SOX10-OLIGO2.txt
