# Supplementary material for: Integrated bioinformatics analysis identifies the effects of Sema3A/NRP1 signaling in oligodendrocytes after spinal cord injury in rats
Source: PeerJ. 2022 Aug 16;10:e13856. doi: 10.7717/peerj.13856 (PMC9390322; doi:10.7717/peerj.13856)
Supplement: Supplemental Information 7 [file peerj-10-13856-s011.zip › PCR original data/AAV-3a-nrp1.txt]

Experiment: 2021-9-18-3A+bingdu Selected Filter: SYBR Green I / HRM Dye (465-510)
Include	Color	Pos	Name	Cp	Concentration	Standard	Status
True	255	A1	Sample 1	18.70		0
True	255	A2	Sample 2	18.78		0
True	255	A3	Sample 3	18.56		0
True	255	A4	Sample 4	16.50		0
True	255	A5	Sample 5	15.76		0
True	255	A6	Sample 6	15.63		0
True	255	A7	Sample 7	14.89		0
True	255	A8	Sample 8	16.30		0
True	255	A9	Sample 9	14.14		0
True	255	A10	Sample 10	17.44		0
True	255	A11	Sample 11	18.07		0
True	255	A12	Sample 12	18.65		0
True	255	A13	Sample 13	13.84		0
True	255	A14	Sample 14	13.47		0
True	255	A15	Sample 15	13.51		0
True	255	A16	Sample 16	17.68		0
True	255	A17	Sample 17	17.82		0
True	255	A18	Sample 18	17.67		0
True	255	A19	Sample 19	19.28		0
True	255	A20	Sample 20	18.89		0
True	255	A21	Sample 21	16.96		0
True	255	A22	Sample 22	16.82		0
True	255	A23	Sample 23	16.05		0
True	255	A24	Sample 24	16.50		0
True	255	B1	Sample 25	18.43		0
True	255	B2	Sample 26	18.35		0
True	255	B3	Sample 27	18.34		0
True	255	B4	Sample 28	15.88		0
True	255	B5	Sample 29	16.62		0
True	255	B6	Sample 30	25.68		0
True	255	B7	Sample 31	19.50		0
True	255	B8	Sample 32	19.04		0
True	255	B9	Sample 33	17.77		0
True	255	B10	Sample 34	20.11		0
True	255	B11	Sample 35	19.93		0
True	255	B12	Sample 36	22.95		0
True	255	B13	Sample 37	15.42		0
True	255	B14	Sample 38	16.44		0
True	255	B15	Sample 39	23.08		0
True	255	B16	Sample 40	17.64		0
True	255	B17	Sample 41	17.67		0
True	255	B18	Sample 42	17.67		0
True	255	B19	Sample 43	20.48		0
True	255	B20	Sample 44	22.13		0
True	255	B21	Sample 45	23.47		0
True	255	B22	Sample 46	14.21		0
True	255	B23	Sample 47	19.59		0
True	255	B24	Sample 48	22.20		0
True	255	C1	Sample 49	18.29		0
True	255	C2	Sample 50	18.34		0
True	255	C3	Sample 51	18.28		0
True	255	C4	Sample 52	17.82		0
True	255	C5	Sample 53	18.28		0
True	255	C6	Sample 54	19.22		0
True	255	C7	Sample 55	17.02		0
True	255	C8	Sample 56	16.07		0
True	255	C9	Sample 57	18.94		0
True	255	C10	Sample 58	18.50		0
True	255	C11	Sample 59	22.85		0
True	255	C12	Sample 60	19.51		0
True	255	C13	Sample 61	15.32		0
True	255	C14	Sample 62	14.10		0
True	255	C15	Sample 63	23.53		0
True	255	C16	Sample 64	15.75		0
True	255	C17	Sample 65	15.80		0
True	255	C18	Sample 66	15.79		0
True	255	C19	Sample 67	22.61		0
True	255	C20	Sample 68	22.70		0
True	255	C21	Sample 69	22.66		0
True	255	C22	Sample 70	35.00		0	> - Late Cp call (last five cycles) has higher uncertainty
True	255	C23	Sample 71	24.52		0
True	255	C24	Sample 72	23.52		0
True	255	D1	Sample 73	18.82		0
True	255	D2	Sample 74	18.98		0
True	255	D3	Sample 75	18.84		0
True	255	D4	Sample 76	19.21		0
True	255	D5	Sample 77	21.62		0
True	255	D6	Sample 78	16.82		0
True	255	D7	Sample 79	17.02		0
True	255	D8	Sample 80	20.48		0
True	255	D9	Sample 81	19.85		0
True	255	D10	Sample 82	21.43		0
True	255	D11	Sample 83	20.26		0
True	255	D12	Sample 84	19.93		0
True	255	D13	Sample 85	16.27		0
True	255	D14	Sample 86	14.54		0
True	255	D15	Sample 87	19.24		0
True	255	D16	Sample 88	15.22		0
True	255	D17	Sample 89	15.21		0
True	255	D18	Sample 90	15.13		0
True	255	D19	Sample 91	22.06		0
True	255	D20	Sample 92	22.16		0
True	255	D21	Sample 93	22.33		0
True	255	D22	Sample 94	23.94		0
True	255	D23	Sample 95	20.27		0
True	255	D24	Sample 96	22.60		0
True	255	E1	Sample 97	18.79		0
True	255	E2	Sample 98	19.04		0
True	255	E3	Sample 99	18.97		0
True	255	E4	Sample 100	19.55		0
True	255	E5	Sample 101	16.87		0
True	255	E6	Sample 102	21.90		0
True	255	E7	Sample 103	18.14		0
True	255	E8	Sample 104	22.92		0
True	255	E9	Sample 105	20.24		0
True	255	E10	Sample 106	20.53		0
True	255	E11	Sample 107	18.15		0
True	255	E12	Sample 108	18.67		0
True	255	E13	Sample 109	17.26		0
True	255	E14	Sample 110	14.97		0
True	255	E15	Sample 111	16.52		0
True	255	E16	Sample 112	16.87		0
True	255	E17	Sample 113	16.68		0
True	255	E18	Sample 114	16.76		0
True	255	E19	Sample 115	23.43		0
True	255	E20	Sample 116	20.60		0
True	255	E21	Sample 117	20.00		0
True	255	E22	Sample 118	24.16		0
True	255	E23	Sample 119	18.89		0
True	255	E24	Sample 120	21.55		0
True	255	F1	Sample 121	18.49		0
True	255	F2	Sample 122	18.45		0
True	255	F3	Sample 123	18.49		0
True	255	F4	Sample 124	17.02		0
True	255	F5	Sample 125	19.51		0
True	255	F6	Sample 126	21.58		0
True	255	F7	Sample 127	21.69		0
True	255	F8	Sample 128	17.09		0
True	255	F9	Sample 129	15.04		0
True	255	F10	Sample 130	20.74		0
True	255	F11	Sample 131	21.87		0
True	255	F12	Sample 132	18.66		0
True	255	F13	Sample 133	14.34		0
True	255	F14	Sample 134	12.86		0
True	255	F15	Sample 135	22.96		0
True	255	F16	Sample 136	15.76		0
True	255	F17	Sample 137	15.76		0
True	255	F18	Sample 138	15.71		0
True	255	F19	Sample 139	23.01		0
True	255	F20	Sample 140	23.11		0
True	255	F21	Sample 141	22.91		0
True	255	F22	Sample 142	25.59		0
True	255	F23	Sample 143	20.31		0
True	255	F24	Sample 144	24.51		0
True	255	G1	Sample 145	20.29		0
True	255	G2	Sample 146	20.30		0
True	255	G3	Sample 147	20.45		0
True	255	G4	Sample 148	22.25		0
True	255	G5	Sample 149	18.68		0
True	255	G6	Sample 150	24.70		0
True	255	G7	Sample 151	18.65		0
True	255	G8	Sample 152	17.56		0
True	255	G9	Sample 153	21.59		0
True	255	G10	Sample 154	22.19		0
True	255	G11	Sample 155	18.19		0
True	255	G12	Sample 156	24.44		0
True	255	G13	Sample 157	14.64		0
True	255	G14	Sample 158	24.02		0
True	255	G15	Sample 159	16.88		0
True	255	G16	Sample 160	16.02		0
True	255	G17	Sample 161	15.98		0
True	255	G18	Sample 162	16.04		0
True	255	G19	Sample 163	20.35		0
True	255	G20	Sample 164	20.94		0
True	255	G21	Sample 165	22.58		0
True	255	G22	Sample 166	21.75		0
True	255	G23	Sample 167	14.89		0
True	255	G24	Sample 168	19.80		0
True	255	H1	Sample 169	21.35		0
True	255	H2	Sample 170	21.28		0
True	255	H3	Sample 171	21.47		0
True	255	H4	Sample 172	20.81		0
True	255	H5	Sample 173	21.77		0
True	255	H6	Sample 174	23.01		0
True	255	H7	Sample 175	16.45		0
True	255	H8	Sample 176	18.02		0
True	255	H9	Sample 177	21.55		0
True	255	H10	Sample 178	26.60		0
True	255	H11	Sample 179	19.22		0
True	255	H12	Sample 180	22.27		0
True	255	H13	Sample 181	16.02		0
True	255	H14	Sample 182	16.20		0
True	255	H15	Sample 183	16.63		0
True	255	H16	Sample 184	17.02		0
True	255	H17	Sample 185	17.09		0
True	255	H18	Sample 186	17.12		0
True	255	H19	Sample 187	23.55		0
True	255	H20	Sample 188	21.29		0
True	255	H21	Sample 189	14.72		0
True	255	H22	Sample 190	14.18		0
True	255	H23	Sample 191	16.72		0
True	255	H24	Sample 192	23.53		0
True	255	I1	Sample 193	19.49		0
True	255	I2	Sample 194	19.30		0
True	255	I3	Sample 195	19.32		0
True	255	I4	Sample 196	30.54		0
True	255	I5	Sample 197	31.47		0
True	255	I6	Sample 198	30.13		0
True	255	I7	Sample 199	27.31		0
True	255	I8	Sample 200	27.49		0
True	255	I9	Sample 201	27.88		0
True	255	I10	Sample 202	27.72		0
True	255	I11	Sample 203	27.99		0
True	255	I12	Sample 204	28.55		0
True	255	I13	Sample 205	27.05		0
True	255	I14	Sample 206	26.71		0
True	255	I15	Sample 207	27.20		0
True	255	I16	Sample 208	19.95		0
True	255	I17	Sample 209	30.76		0
True	255	I18	Sample 210	21.24		0
True	255	I19	Sample 211	21.68		0
True	255	I20	Sample 212	17.63		0
True	255	I21	Sample 213	17.86		0
True	255	I22	Sample 214	23.63		0
True	255	I23	Sample 215	18.84		0
True	255	I24	Sample 216	21.82		0
True	255	J1	Sample 217	16.75		0
True	255	J2	Sample 218	16.72		0
True	255	J3	Sample 219	16.71		0
True	255	J4	Sample 220	25.93		0
True	255	J5	Sample 221	28.06		0
True	255	J6	Sample 222	25.70		0
True	255	J7	Sample 223	23.01		0
True	255	J8	Sample 224	23.62		0
True	255	J9	Sample 225	23.19		0
True	255	J10	Sample 226	23.70		0
True	255	J11	Sample 227	23.79		0
True	255	J12	Sample 228	21.50		0
True	255	J13	Sample 229	20.68		0
True	255	J14	Sample 230	20.60		0
True	255	J15	Sample 231	20.67		0
True	255	J16	Sample 232	28.65		0
True	255	J17	Sample 233	26.03		0
True	255	J18	Sample 234	22.33		0
True	255	J19	Sample 235	26.92		0
True	255	J20	Sample 236	25.19		0
True	255	J21	Sample 237	25.24		0
True	255	J22	Sample 238	17.77		0
True	255	J23	Sample 239	21.69		0
True	255	J24	Sample 240	19.29		0
True	255	K1	Sample 241	19.53		0
True	255	K2	Sample 242	19.45		0
True	255	K3	Sample 243	19.51		0
True	255	K4	Sample 244	21.92		0
True	255	K5	Sample 245	28.04		0
True	255	K6	Sample 246	22.01		0
True	255	K7	Sample 247	25.66		0
True	255	K8	Sample 248	22.44		0
True	255	K9	Sample 249	23.57		0
True	255	K10	Sample 250	23.02		0
True	255	K11	Sample 251	25.33		0
True	255	K12	Sample 252	24.53		0
True	255	K13	Sample 253	25.25		0
True	255	K14	Sample 254	25.11		0
True	255	K15	Sample 255	25.12		0
True	255	K16	Sample 256	35.00		0	> - Late Cp call (last five cycles) has higher uncertainty
True	255	K17	Sample 257	35.00		0	> - Late Cp call (last five cycles) has higher uncertainty
True	255	K18	Sample 258	33.79		0
True	255	K19	Sample 259	27.69		0
True	255	K20	Sample 260	19.30		0
True	255	K21	Sample 261	22.47		0
True	255	K22	Sample 262	19.08		0
True	255	K23	Sample 263	21.30		0
True	255	K24	Sample 264	22.00		0
True	255	L1	Sample 265	14.52		0
True	255	L2	Sample 266	14.66		0
True	255	L3	Sample 267	14.50		0
True	255	L4	Sample 268	19.27		0
True	255	L5	Sample 269	23.12		0
True	255	L6	Sample 270	20.02		0
True	255	L7	Sample 271	18.77		0
True	255	L8	Sample 272	18.82		0
True	255	L9	Sample 273	19.62		0
True	255	L10	Sample 274	22.56		0
True	255	L11	Sample 275	22.64		0
True	255	L12	Sample 276	21.99		0
True	255	L13	Sample 277	22.23		0
True	255	L14	Sample 278	22.60		0
True	255	L15	Sample 279	22.76		0
True	255	L16	Sample 280	23.09		0
True	255	L17	Sample 281	25.85		0
True	255	L18	Sample 282	24.01		0
True	255	L19	Sample 283	23.41		0
True	255	L20	Sample 284	23.56		0
True	255	L21	Sample 285	24.97		0
True	255	L22	Sample 286	28.82		0
True	255	L23	Sample 287	25.63		0
True	255	L24	Sample 288	20.67		0
True	255	M1	Sample 289	16.03		0
True	255	M2	Sample 290	16.17		0
True	255	M3	Sample 291	16.17		0
True	255	M4	Sample 292	24.55		0
True	255	M5	Sample 293	24.14		0
True	255	M6	Sample 294	20.92		0
True	255	M7	Sample 295	20.04		0
True	255	M8	Sample 296	22.02		0
True	255	M9	Sample 297	25.73		0
True	255	M10	Sample 298	26.15		0
True	255	M11	Sample 299	24.25		0
True	255	M12	Sample 300	21.59		0
True	255	M13	Sample 301	35.00		0	> - Late Cp call (last five cycles) has higher uncertainty
True	255	M14	Sample 302	30.02		0
True	255	M15	Sample 303	34.22		0
True	255	M16	Sample 304	25.30		0
True	255	M17	Sample 305	31.23		0
True	255	M18	Sample 306	24.24		0
True	255	M19	Sample 307	25.92		0
True	255	M20	Sample 308	27.69		0
True	255	M21	Sample 309	20.23		0
True	255	M22	Sample 310	30.66		0
True	255	M23	Sample 311	23.16		0
True	255	M24	Sample 312	23.49		0
True	255	N1	Sample 313	15.04		0
True	255	N2	Sample 314	14.84		0
True	255	N3	Sample 315	14.90		0
True	255	N4	Sample 316	19.49		0
True	255	N5	Sample 317	24.61		0
True	255	N6	Sample 318	21.90		0
True	255	N7	Sample 319	21.18		0
True	255	N8	Sample 320	20.54		0
True	255	N9	Sample 321	18.33		0
True	255	N10	Sample 322	22.32		0
True	255	N11	Sample 323	22.94		0
True	255	N12	Sample 324	23.42		0
True	255	N13	Sample 325	21.27		0
True	255	N14	Sample 326	21.54		0
True	255	N15	Sample 327	21.11		0
True	255	N16	Sample 328	19.81		0
True	255	N17	Sample 329	19.76		0
True	255	N18	Sample 330	27.26		0
True	255	N19	Sample 331	21.30		0
True	255	N20	Sample 332	27.61		0
True	255	N21	Sample 333	23.65		0
True	255	N22	Sample 334	27.27		0
True	255	N23	Sample 335	25.30		0
True	255	N24	Sample 336	26.66		0
True	255	O1	Sample 337	18.91		0
True	255	O2	Sample 338	18.30		0
True	255	O3	Sample 339	20.03		0
True	255	O4	Sample 340	27.90		0
True	255	O5	Sample 341	20.92		0
True	255	O6	Sample 342	35.00		0	> - Late Cp call (last five cycles) has higher uncertainty
True	255	O7	Sample 343	25.94		0
True	255	O8	Sample 344	22.46		0
True	255	O9	Sample 345	24.60		0
True	255	O10	Sample 346	23.86		0
True	255	O11	Sample 347	26.79		0
True	255	O12	Sample 348	28.06		0
True	255	O13	Sample 349	20.71		0
True	255	O14	Sample 350	20.73		0
True	255	O15	Sample 351	20.69		0
True	255	O16	Sample 352	24.91		0
True	255	O17	Sample 353	26.60		0
True	255	O18	Sample 354	28.17		0
True	255	O19	Sample 355	28.22		0
True	255	O20	Sample 356	27.83		0
True	255	O21	Sample 357	28.21		0
True	255	O22	Sample 358	23.55		0
True	255	O23	Sample 359	25.62		0
True	255	O24	Sample 360	16.62		0
True	255	P1	Sample 361	14.44		0
True	255	P2	Sample 362	14.79		0
True	255	P3	Sample 363	14.28		0
True	255	P4	Sample 364	18.45		0
True	255	P5	Sample 365	33.01		0
True	255	P6	Sample 366	18.23		0
True	255	P7	Sample 367	18.32		0
True	255	P8	Sample 368	18.76		0
True	255	P9	Sample 369	26.74		0
True	255	P10	Sample 370	19.72		0
True	255	P11	Sample 371	21.07		0
True	255	P12	Sample 372	20.99		0
True	255	P13	Sample 373	20.78		0
True	255	P14	Sample 374	20.60		0
True	255	P15	Sample 375	20.57		0
True	255	P16	Sample 376	20.32		0
True	255	P17	Sample 377	17.42		0
True	255	P18	Sample 378	16.47		0
True	255	P19	Sample 379	25.51		0
True	255	P20	Sample 380	26.86		0
True	255	P21	Sample 381	24.05		0
True	255	P22	Sample 382	19.60		0
True	255	P23	Sample 383	20.54		0
True	255	P24	Sample 384	19.26		0
