# Supplementary material for: Integrated bioinformatics analysis identifies the effects of Sema3A/NRP1 signaling in oligodendrocytes after spinal cord injury in rats
Source: PeerJ. 2022 Aug 16;10:e13856. doi: 10.7717/peerj.13856 (PMC9390322; doi:10.7717/peerj.13856)
Supplement: Supplemental Information 7 [file peerj-10-13856-s011.zip › PCR original data/AAV-PDGFa.txt]

Experiment: 2021-9-30 Selected Filter: SYBR Green I / HRM Dye (465-510)
Include	Color	Pos	Name	Cp	Concentration	Standard	Status
True	255	A1	Sample 1	18.85		0
True	255	A2	Sample 2	18.74		0
True	255	A3	Sample 3	18.80		0
True	255	A4	Sample 4	21.14		0
True	255	A5	Sample 5	21.75		0
True	255	A6	Sample 6	20.91		0
True	255	A7	Sample 7	16.93		0
True	255	A8	Sample 8	16.96		0
True	255	A9	Sample 9	16.93		0
True	255	A10	Sample 10	21.42		0
True	255	A11	Sample 11	22.65		0
True	255	A12	Sample 12	21.02		0
True	255	A13	Sample 13	17.03		0
True	255	A14	Sample 14	16.97		0
True	255	A15	Sample 15	16.92		0
True	255	A16	Sample 16	23.61		0
True	255	A17	Sample 17	23.96		0
True	255	A18	Sample 18	23.90		0
True	255	A19	Sample 19	20.93		0
True	255	A20	Sample 20	20.82		0
True	255	A21	Sample 21	20.86		0
True	255	A22	Sample 22	19.44		0
True	255	A23	Sample 23	21.82		0
True	255	A24	Sample 24	21.93		0
True	255	B1	Sample 25	21.82		0
True	255	B2	Sample 26	21.84		0
True	255	B3	Sample 27	21.85		0
True	255	B4	Sample 28	25.69		0
True	255	B5	Sample 29	26.03		0
True	255	B6	Sample 30	18.07		0
True	255	B7	Sample 31	16.05		0
True	255	B8	Sample 32	16.01		0
True	255	B9	Sample 33	16.03		0
True	255	B10	Sample 34	22.87		0
True	255	B11	Sample 35	22.64		0
True	255	B12	Sample 36	22.80		0
True	255	B13	Sample 37	16.77		0
True	255	B14	Sample 38	16.49		0
True	255	B15	Sample 39	16.54		0
True	255	B16	Sample 40	24.02		0
True	255	B17	Sample 41	25.27		0
True	255	B18	Sample 42	27.16		0
True	255	B19	Sample 43	29.54		0
True	255	B20	Sample 44	27.27		0
True	255	B21	Sample 45	27.30		0
True	255	B22	Sample 46	21.22		0
True	255	B23	Sample 47	19.05		0
True	255	B24	Sample 48	21.73		0
True	255	C1	Sample 49	21.04		0
True	255	C2	Sample 50	21.10		0
True	255	C3	Sample 51	21.21		0
True	255	C4	Sample 52	25.12		0
True	255	C5	Sample 53	24.80		0
True	255	C6	Sample 54	24.65		0
True	255	C7	Sample 55	16.91		0
True	255	C8	Sample 56	16.91		0
True	255	C9	Sample 57	16.94		0
True	255	C10	Sample 58	23.67		0
True	255	C11	Sample 59	23.26		0
True	255	C12	Sample 60	23.24		0
True	255	C13	Sample 61	19.81		0
True	255	C14	Sample 62	19.92		0
True	255	C15	Sample 63	19.99		0
True	255	C16	Sample 64	22.74		0
True	255	C17	Sample 65	26.67		0
True	255	C18	Sample 66	27.30		0
True	255	C19	Sample 67	23.03		0
True	255	C20	Sample 68	23.00		0
True	255	C21	Sample 69	23.04		0
True	255	C22	Sample 70	23.02		0
True	255	C23	Sample 71	20.02		0
True	255	C24	Sample 72	21.80		0
True	255	D1	Sample 73	19.36		0
True	255	D2	Sample 74	19.68		0
True	255	D3	Sample 75	19.33		0
True	255	D4	Sample 76	25.16		0
True	255	D5	Sample 77	25.16		0
True	255	D6	Sample 78	23.49		0
True	255	D7	Sample 79	16.16		0
True	255	D8	Sample 80	16.19		0
True	255	D9	Sample 81	16.18		0
True	255	D10	Sample 82	18.13		0
True	255	D11	Sample 83	22.76		0
True	255	D12	Sample 84	22.95		0
True	255	D13	Sample 85	19.79		0
True	255	D14	Sample 86	19.91		0
True	255	D15	Sample 87	19.84		0
True	255	D16	Sample 88	24.92		0
True	255	D17	Sample 89	27.43		0
True	255	D18	Sample 90	28.00		0
True	255	D19	Sample 91	26.54		0
True	255	D20	Sample 92	26.60		0
True	255	D21	Sample 93	26.45		0
True	255	D22	Sample 94	21.89		0
True	255	D23	Sample 95	21.04		0
True	255	D24	Sample 96	24.34		0
True	255	E1	Sample 97	18.88		0
True	255	E2	Sample 98	19.03		0
True	255	E3	Sample 99	18.85		0
True	255	E4	Sample 100	24.08		0
True	255	E5	Sample 101	24.56		0
True	255	E6	Sample 102	22.63		0
True	255	E7	Sample 103	16.90		0
True	255	E8	Sample 104	16.83		0
True	255	E9	Sample 105	16.81		0
True	255	E10	Sample 106	23.50		0
True	255	E11	Sample 107	21.87		0
True	255	E12	Sample 108	23.17		0
True	255	E13	Sample 109	15.28		0
True	255	E14	Sample 110	15.49		0
True	255	E15	Sample 111	15.47		0
True	255	E16	Sample 112	23.57		0
True	255	E17	Sample 113	23.52		0
True	255	E18	Sample 114	23.54		0
True	255	E19	Sample 115	20.93		0
True	255	E20	Sample 116	21.62		0
True	255	E21	Sample 117	21.61		0
True	255	E22	Sample 118	25.13		0
True	255	E23	Sample 119	20.18		0
True	255	E24	Sample 120	21.75		0
True	255	F1	Sample 121	18.98		0
True	255	F2	Sample 122	19.01		0
True	255	F3	Sample 123	18.88		0
True	255	F4	Sample 124	24.52		0
True	255	F5	Sample 125	23.83		0
True	255	F6	Sample 126	24.48		0
True	255	F7	Sample 127	17.78		0
True	255	F8	Sample 128	17.81		0
True	255	F9	Sample 129	17.72		0
True	255	F10	Sample 130	23.61		0
True	255	F11	Sample 131	24.61		0
True	255	F12	Sample 132	23.74		0
True	255	F13	Sample 133	19.64		0
True	255	F14	Sample 134	19.76		0
True	255	F15	Sample 135	19.72		0
True	255	F16	Sample 136	29.33		0
True	255	F17	Sample 137	27.99		0
True	255	F18	Sample 138	29.57		0
True	255	F19	Sample 139	29.70		0
True	255	F20	Sample 140	31.60		0
True	255	F21	Sample 141	31.08		0
True	255	F22	Sample 142	28.99		0
True	255	F23	Sample 143	22.77		0
True	255	F24	Sample 144	23.03		0
True	255	G1	Sample 145	18.77		0
True	255	G2	Sample 146	18.86		0
True	255	G3	Sample 147	18.69		0
True	255	G4	Sample 148	24.66		0
True	255	G5	Sample 149	24.42		0
True	255	G6	Sample 150	24.52		0
True	255	G7	Sample 151	16.08		0
True	255	G8	Sample 152	16.09		0
True	255	G9	Sample 153	16.10		0
True	255	G10	Sample 154	23.48		0
True	255	G11	Sample 155	23.22		0
True	255	G12	Sample 156	23.29		0
True	255	G13	Sample 157	14.73		0
True	255	G14	Sample 158	14.70		0
True	255	G15	Sample 159	14.51		0
True	255	G16	Sample 160	20.18		0
True	255	G17	Sample 161	22.66		0
True	255	G18	Sample 162	22.17		0
True	255	G19	Sample 163	20.69		0
True	255	G20	Sample 164	20.79		0
True	255	G21	Sample 165	20.72		0
True	255	G22	Sample 166	20.43		0
True	255	G23	Sample 167	32.21		0
True	255	G24	Sample 168	20.60		0
True	255	H1	Sample 169	19.16		0
True	255	H2	Sample 170	19.17		0
True	255	H3	Sample 171	19.13		0
True	255	H4	Sample 172	24.24		0
True	255	H5	Sample 173	22.83		0
True	255	H6	Sample 174	25.23		0
True	255	H7	Sample 175	17.04		0
True	255	H8	Sample 176	17.04		0
True	255	H9	Sample 177	17.05		0
True	255	H10	Sample 178	22.59		0
True	255	H11	Sample 179	22.80		0
True	255	H12	Sample 180	23.08		0
True	255	H13	Sample 181	14.60		0
True	255	H14	Sample 182	14.54		0
True	255	H15	Sample 183	14.61		0
True	255	H16	Sample 184	20.09		0
True	255	H17	Sample 185	23.60		0
True	255	H18	Sample 186	23.64		0
True	255	H19	Sample 187	21.12		0
True	255	H20	Sample 188	21.02		0
True	255	H21	Sample 189	20.99		0
True	255	H22	Sample 190	19.57		0
True	255	H23	Sample 191	21.10		0
True	255	H24	Sample 192	26.11		0
True	255	I1	Sample 193	17.96		0
True	255	I2	Sample 194	17.94		0
True	255	I3	Sample 195	17.93		0
True	255	I4	Sample 196	21.50		0
True	255	I5	Sample 197	23.73		0
True	255	I6	Sample 198	22.08		0
True	255	I7	Sample 199	27.25		0
True	255	I8	Sample 200	27.62		0
True	255	I9	Sample 201	27.17		0
True	255	I10	Sample 202	24.49		0
True	255	I11	Sample 203	24.52		0
True	255	I12	Sample 204	25.98		0
True	255	I13	Sample 205	28.65		0
True	255	I14	Sample 206	28.88		0
True	255	I15	Sample 207	28.61		0
True	255	I16	Sample 208	21.70		0
True	255	I17	Sample 209	24.12		0
True	255	I18	Sample 210	28.25		0
True	65280	I19	Sample 211			0
True	65280	I20	Sample 212			0
True	65280	I21	Sample 213			0
True	65280	I22	Sample 214			0
True	65280	I23	Sample 215			0
True	65280	I24	Sample 216			0
True	255	J1	Sample 217	18.28		0
True	255	J2	Sample 218	18.31		0
True	255	J3	Sample 219	18.33		0
True	255	J4	Sample 220	23.71		0
True	255	J5	Sample 221	23.73		0
True	255	J6	Sample 222	22.57		0
True	255	J7	Sample 223	27.97		0
True	255	J8	Sample 224	29.73		0
True	255	J9	Sample 225	29.91		0
True	255	J10	Sample 226	28.83		0
True	255	J11	Sample 227	23.83		0
True	255	J12	Sample 228	22.06		0
True	255	J13	Sample 229	26.18		0
True	255	J14	Sample 230	26.32		0
True	255	J15	Sample 231	27.96		0
True	255	J16	Sample 232	23.89		0
True	255	J17	Sample 233	29.56		0
True	255	J18	Sample 234	25.13		0
True	65280	J19	Sample 235			0
True	65280	J20	Sample 236			0
True	65280	J21	Sample 237			0
True	65280	J22	Sample 238			0
True	65280	J23	Sample 239			0
True	65280	J24	Sample 240			0
True	255	K1	Sample 241	17.84		0
True	255	K2	Sample 242	17.79		0
True	255	K3	Sample 243	32.05		0
True	255	K4	Sample 244	23.09		0
True	255	K5	Sample 245	23.12		0
True	255	K6	Sample 246	23.59		0
True	255	K7	Sample 247	29.45		0
True	255	K8	Sample 248	30.10		0
True	255	K9	Sample 249	30.07		0
True	255	K10	Sample 250	29.79		0
True	255	K11	Sample 251	29.86		0
True	255	K12	Sample 252	28.29		0
True	255	K13	Sample 253	25.48		0
True	255	K14	Sample 254	26.19		0
True	255	K15	Sample 255	26.96		0
True	255	K16	Sample 256	27.83		0
True	255	K17	Sample 257	24.64		0
True	255	K18	Sample 258	28.94		0
True	65280	K19	Sample 259			0
True	65280	K20	Sample 260			0
True	65280	K21	Sample 261			0
True	65280	K22	Sample 262			0
True	65280	K23	Sample 263			0
True	65280	K24	Sample 264			0
True	255	L1	Sample 265	17.65		0
True	255	L2	Sample 266	17.70		0
True	255	L3	Sample 267	17.71		0
True	255	L4	Sample 268	22.70		0
True	255	L5	Sample 269	22.74		0
True	255	L6	Sample 270	23.99		0
True	255	L7	Sample 271	27.58		0
True	255	L8	Sample 272	27.75		0
True	255	L9	Sample 273	28.11		0
True	255	L10	Sample 274	28.12		0
True	255	L11	Sample 275	27.64		0
True	255	L12	Sample 276	28.33		0
True	255	L13	Sample 277	26.98		0
True	255	L14	Sample 278	27.03		0
True	255	L15	Sample 279	27.31		0
True	255	L16	Sample 280	24.80		0
True	255	L17	Sample 281	29.92		0
True	255	L18	Sample 282	26.91		0
True	65280	L19	Sample 283			0
True	65280	L20	Sample 284			0
True	65280	L21	Sample 285			0
True	65280	L22	Sample 286			0
True	65280	L23	Sample 287			0
True	65280	L24	Sample 288			0
True	255	M1	Sample 289	16.25		0
True	255	M2	Sample 290	16.32		0
True	255	M3	Sample 291	16.44		0
True	255	M4	Sample 292	23.02		0
True	255	M5	Sample 293	23.08		0
True	255	M6	Sample 294	23.12		0
True	255	M7	Sample 295	26.97		0
True	255	M8	Sample 296	27.11		0
True	255	M9	Sample 297	27.48		0
True	255	M10	Sample 298	28.69		0
True	255	M11	Sample 299	25.19		0
True	255	M12	Sample 300	24.86		0
True	255	M13	Sample 301	28.80		0
True	255	M14	Sample 302	28.85		0
True	255	M15	Sample 303	30.56		0
True	255	M16	Sample 304	25.86		0
True	255	M17	Sample 305	25.70		0
True	255	M18	Sample 306	26.99		0
True	65280	M19	Sample 307			0
True	65280	M20	Sample 308			0
True	65280	M21	Sample 309			0
True	65280	M22	Sample 310			0
True	65280	M23	Sample 311			0
True	65280	M24	Sample 312			0
True	255	N1	Sample 313	17.95		0
True	255	N2	Sample 314	18.00		0
True	255	N3	Sample 315	18.01		0
True	255	N4	Sample 316	23.58		0
True	255	N5	Sample 317	21.94		0
True	255	N6	Sample 318	23.47		0
True	255	N7	Sample 319	27.44		0
True	255	N8	Sample 320	27.67		0
True	255	N9	Sample 321	27.50		0
True	255	N10	Sample 322	22.86		0
True	255	N11	Sample 323	24.85		0
True	255	N12	Sample 324	32.48		0
True	255	N13	Sample 325	28.68		0
True	255	N14	Sample 326	29.24		0
True	255	N15	Sample 327	29.31		0
True	255	N16	Sample 328	30.63		0
True	255	N17	Sample 329	22.83		0
True	255	N18	Sample 330	24.42		0
True	65280	N19	Sample 331			0
True	65280	N20	Sample 332			0
True	65280	N21	Sample 333			0
True	65280	N22	Sample 334			0
True	65280	N23	Sample 335			0
True	65280	N24	Sample 336			0
True	255	O1	Sample 337	19.31		0
True	255	O2	Sample 338	19.28		0
True	255	O3	Sample 339	19.29		0
True	255	O4	Sample 340	23.17		0
True	255	O5	Sample 341	24.15		0
True	255	O6	Sample 342	22.15		0
True	255	O7	Sample 343	28.89		0
True	255	O8	Sample 344	28.93		0
True	255	O9	Sample 345	29.16		0
True	255	O10	Sample 346	29.21		0
True	255	O11	Sample 347	30.75		0
True	255	O12	Sample 348	25.18		0
True	255	O13	Sample 349	27.47		0
True	255	O14	Sample 350	27.54		0
True	255	O15	Sample 351	28.19		0
True	255	O16	Sample 352	22.99		0
True	255	O17	Sample 353	26.97		0
True	255	O18	Sample 354	23.80		0
True	65280	O19	Sample 355			0
True	65280	O20	Sample 356			0
True	65280	O21	Sample 357			0
True	65280	O22	Sample 358			0
True	65280	O23	Sample 359			0
True	65280	O24	Sample 360			0
True	255	P1	Sample 361	18.60		0
True	255	P2	Sample 362	18.59		0
True	255	P3	Sample 363	18.60		0
True	255	P4	Sample 364	21.28		0
True	255	P5	Sample 365	20.74		0
True	255	P6	Sample 366	23.13		0
True	255	P7	Sample 367	28.69		0
True	255	P8	Sample 368	28.35		0
True	255	P9	Sample 369	28.85		0
True	255	P10	Sample 370	23.69		0
True	255	P11	Sample 371	21.28		0
True	255	P12	Sample 372	23.50		0
True	255	P13	Sample 373	27.79		0
True	255	P14	Sample 374	28.91		0
True	255	P15	Sample 375	28.92		0
True	255	P16	Sample 376	19.79		0
True	255	P17	Sample 377	20.20		0
True	255	P18	Sample 378	23.08		0
True	65280	P19	Sample 379			0
True	65280	P20	Sample 380			0
True	65280	P21	Sample 381			0
True	65280	P22	Sample 382			0
True	65280	P23	Sample 383			0
True	65280	P24	Sample 384			0
