# Supplementary material for: Integrated bioinformatics analysis identifies the effects of Sema3A/NRP1 signaling in oligodendrocytes after spinal cord injury in rats
Source: PeerJ. 2022 Aug 16;10:e13856. doi: 10.7717/peerj.13856 (PMC9390322; doi:10.7717/peerj.13856)
Supplement: Supplemental Information 7 [file peerj-10-13856-s011.zip › PCR original data/Days of oligodendrocyte change.txt]

Experiment: 20210917XHP-shaotu Selected Filter: SYBR Green I / HRM Dye (465-510)
Include	Color	Pos	Name	Cp	Concentration	Standard
TRUE	255	A1	β-sham-1	17.36		0
TRUE	255	A2	β-sham-1	17.59		0
TRUE	255	A3	β-sham-1	17.6		0
TRUE	255	A4	oli-S-1	15.2		0
TRUE	255	A5	oli-S-1	18.51		0
TRUE	255	A6	oli-S-1	17.94		0
TRUE	255	A7	SOX-S-1	14.62		0
TRUE	255	A8	SOX-S-1	14.26		0
TRUE	255	A9	SOX-S-1	14.82		0
TRUE	255	A10	PDGF-S-1	23.81		0
TRUE	255	A11	PDGF-S-1	22.27		0
TRUE	255	A12	PDGF-S-1	23.19		0
TRUE	255	A13	β-M1-1	15.15		0
TRUE	255	A14	β-M1-1	15.22		0
TRUE	255	A15	β-M1-1	15.31		0
TRUE	255	A16	oli-M1-1	16.94		0
TRUE	255	A17	oli-M1-1	18.32		0
TRUE	255	A18	oli-M1-1	20.78		0
TRUE	255	A19	SOX-M1-1	14.86		0
TRUE	255	A20	SOX-M1-1	15.9		0
TRUE	255	A21	SOX-M1-1	14.72		0
TRUE	255	A22	PDGF-M1-1	23		0
TRUE	255	A23	PDGF-M1-1	22.95		0
TRUE	255	A24	PDGF-M1-1	22.96		0
TRUE	255	B1	β-sham-2	18.65		0
TRUE	255	B2	β-sham-2	18.6		0
TRUE	255	B3	β-sham-2	18.67		0
TRUE	255	B4	oli-S-2	17.78		0
TRUE	255	B5	oli-S-2	18.3		0
TRUE	255	B6	oli-S-2	16.33		0
TRUE	255	B7	SOX-S-2	16.91		0
TRUE	255	B8	SOX-S-2	14.44		0
TRUE	255	B9	SOX-S-2	14.21		0
TRUE	255	B10	PDGF-S-2	19.08		0
TRUE	255	B11	PDGF-S-2	24.79		0
TRUE	255	B12	PDGF-S-2	23.5		0
TRUE	255	B13	β-M1-2	15.82		0
TRUE	255	B14	β-M1-2	15.86		0
TRUE	255	B15	β-M1-2	15.81		0
TRUE	255	B16	oli-M1-2	20.53		0
TRUE	255	B17	oli-M1-2	20.17		0
TRUE	255	B18	oli-M1-2	21.52		0
TRUE	255	B19	SOX-M1-2	15.25		0
TRUE	255	B20	SOX-M1-2	15.67		0
TRUE	255	B21	SOX-M1-2	24.8		0
TRUE	255	B22	PDGF-M1-2	24.53		0
TRUE	255	B23	PDGF-M1-2	24.42		0
TRUE	255	B24	PDGF-M1-2	24.56		0
TRUE	255	C1	β-sham-3	18.31		0
TRUE	255	C2	β-sham-3	18.34		0
TRUE	255	C3	β-sham-3	18.22		0
TRUE	255	C4	oli-S-3	19.46		0
TRUE	255	C5	oli-S-3	19.18		0
TRUE	255	C6	oli-S-3	22.65		0
TRUE	255	C7	SOX-S-3	15.25		0
TRUE	255	C8	SOX-S-3	17.05		0
TRUE	255	C9	SOX-S-3	17.27		0
TRUE	255	C10	PDGF-S-3	23.94		0
TRUE	255	C11	PDGF-S-3	22.88		0
TRUE	255	C12	PDGF-S-3	22.82		0
TRUE	255	C13	β-M1-3	16.12		0
TRUE	255	C14	β-M1-3	15.7		0
TRUE	255	C15	β-M1-3	15.53		0
TRUE	255	C16	oli-M1-3	21.59		0
TRUE	255	C17	oli-M1-3	20.03		0
TRUE	255	C18	oli-M1-3	21.01		0
TRUE	255	C19	SOX-M1-3	16.17		0
TRUE	255	C20	SOX-M1-3	17.69		0
TRUE	255	C21	SOX-M1-3	22.23		0
TRUE	255	C22	PDGF-M1-3	23.78		0
TRUE	255	C23	PDGF-M1-3	23.47		0
TRUE	255	C24	PDGF-M1-3	23.86		0
TRUE	255	D1	β-sham-4	18.67		0
TRUE	255	D2	β-sham-4	18.76		0
TRUE	255	D3	β-sham-4	18.92		0
TRUE	255	D4	oli-S-4	16		0
TRUE	255	D5	oli-S-4	17.17		0
TRUE	255	D6	oli-S-4	16.11		0
TRUE	255	D7	SOX-S-4	14.02		0
TRUE	255	D8	SOX-S-4	16.64		0
TRUE	255	D9	SOX-S-4	13.89		0
TRUE	255	D10	PDGF-S-4	19.24		0
TRUE	255	D11	PDGF-S-4	17.86		0
TRUE	255	D12	PDGF-S-4	19.12		0
TRUE	255	D13	β-M1-4	15.76		0
TRUE	255	D14	β-M1-4	15.69		0
TRUE	255	D15	β-M1-4	15.71		0
TRUE	255	D16	oli-M1-4	22.01		0
TRUE	255	D17	oli-M1-4	22.01		0
TRUE	255	D18	oli-M1-4	22.04		0
TRUE	255	D19	SOX-M1-4	16.65		0
TRUE	255	D20	SOX-M1-4	18.92		0
TRUE	255	D21	SOX-M1-4	24.74		0
TRUE	255	D22	PDGF-M1-4	23.28		0
TRUE	255	D23	PDGF-M1-4	23.46		0
TRUE	255	D24	PDGF-M1-4	22.65		0
TRUE	255	E1	β-sham-5	18.51		0
TRUE	255	E2	β-sham-5	17.63		0
TRUE	255	E3	β-sham-5	18.22		0
TRUE	255	E4	oli-S-5	17.86		0
TRUE	255	E5	oli-S-5	16.96		0
TRUE	255	E6	oli-S-5	16.56		0
TRUE	255	E7	SOX-S-5	17.11		0
TRUE	255	E8	SOX-S-5	13.57		0
TRUE	255	E9	SOX-S-5	13.19		0
TRUE	255	E10	PDGF-S-5	23.82		0
TRUE	255	E11	PDGF-S-5	23.63		0
TRUE	255	E12	PDGF-S-5	20.56		0
TRUE	255	E13	β-M1-5	15.19		0
TRUE	255	E14	β-M1-5	15.13		0
TRUE	255	E15	β-M1-5	15.15		0
TRUE	255	E16	oli-M1-5	20.76		0
TRUE	255	E17	oli-M1-5	21.28		0
TRUE	255	E18	oli-M1-5	21.22		0
TRUE	255	E19	SOX-M1-5	22.05		0
TRUE	255	E20	SOX-M1-5	20.48		0
TRUE	255	E21	SOX-M1-5	24.13		0
TRUE	255	E22	PDGF-M1-5	23		0
TRUE	255	E23	PDGF-M1-5	23.04		0
TRUE	255	E24	PDGF-M1-5	22.46		0
TRUE	255	F1	β-sham-6	18.66		0
TRUE	255	F2	β-sham-6	18.23		0
TRUE	255	F3	β-sham-6	18.6		0
TRUE	255	F4	oli-S-6	19.8		0
TRUE	255	F5	oli-S-6	16.78		0
TRUE	255	F6	oli-S-6	22.85		0
TRUE	255	F7	SOX-S-6	15.98		0
TRUE	255	F8	SOX-S-6	17.92		0
TRUE	255	F9	SOX-S-6	14.69		0
TRUE	255	F10	PDGF-S-6	23.83		0
TRUE	255	F11	PDGF-S-6	21.85		0
TRUE	255	F12	PDGF-S-6	24.53		0
TRUE	255	F13	β-M1-6	15.49		0
TRUE	255	F14	β-M1-6	15.61		0
TRUE	255	F15	β-M1-6	15.83		0
TRUE	255	F16	oli-M1-6	21.6		0
TRUE	255	F17	oli-M1-6	21.55		0
TRUE	255	F18	oli-M1-6	21.25		0
TRUE	255	F19	SOX-M1-6	24.2		0
TRUE	255	F20	SOX-M1-6	24.85		0
TRUE	255	F21	SOX-M1-6	16.14		0
TRUE	255	F22	PDGF-M1-6	23.66		0
TRUE	255	F23	PDGF-M1-6	23.84		0
TRUE	255	F24	PDGF-M1-6	23.73		0
TRUE	255	G1	β-sham-7	19.03		0
TRUE	255	G2	β-sham-7	19.04		0
TRUE	255	G3	β-sham-7	19.03		0
TRUE	255	G4	oli-S-7	18.29		0
TRUE	255	G5	oli-S-7	19.43		0
TRUE	255	G6	oli-S-7	18.76		0
TRUE	255	G7	SOX-S-7	15.28		0
TRUE	255	G8	SOX-S-7	23.86		0
TRUE	255	G9	SOX-S-7	22.89		0
TRUE	255	G10	PDGF-S-7	25.06		0
TRUE	255	G11	PDGF-S-7	24.54		0
TRUE	255	G12	PDGF-S-7	23.48		0
TRUE	255	G13	β-M1-7	15.18		0
TRUE	255	G14	β-M1-7	15.11		0
TRUE	255	G15	β-M1-7	15.23		0
TRUE	255	G16	oli-M1-7	21.46		0
TRUE	255	G17	oli-M1-7	21.7		0
TRUE	255	G18	oli-M1-7	21.13		0
TRUE	255	G19	SOX-M1-7	16.81		0
TRUE	255	G20	SOX-M1-7	24.75		0
TRUE	255	G21	SOX-M1-7	21.85		0
TRUE	255	G22	PDGF-M1-7	23.45		0
TRUE	255	G23	PDGF-M1-7	23.61		0
TRUE	255	G24	PDGF-M1-7	23.08		0
TRUE	255	H1	β-sham-8	18.85		0
TRUE	255	H2	β-sham-8	18.9		0
TRUE	255	H3	β-sham-8	18.8		0
TRUE	255	H4	oli-S-8	22.74		0
TRUE	255	H5	oli-S-8	20.53		0
TRUE	255	H6	oli-S-8	19.58		0
TRUE	255	H7	SOX-S-8	16.64		0
TRUE	255	H8	SOX-S-8	16.45		0
TRUE	255	H9	SOX-S-8	22.52		0
TRUE	255	H10	PDGF-S-8	24.89		0
TRUE	255	H11	PDGF-S-8	24.49		0
TRUE	255	H12	PDGF-S-8	21.8		0
TRUE	255	H13	β-M1-8	15.31		0
TRUE	255	H14	β-M1-8	15.15		0
TRUE	255	H15	β-M1-8	15.2		0
TRUE	255	H16	oli-M1-8	17.73		0
TRUE	255	H17	oli-M1-8	20.83		0
TRUE	255	H18	oli-M1-8	21.6		0
TRUE	255	H19	SOX-M1-8	22.63		0
TRUE	255	H20	SOX-M1-8	16.5		0
TRUE	255	H21	SOX-M1-8	15.82		0
TRUE	255	H22	PDGF-M1-8	22.72		0
TRUE	255	H23	PDGF-M1-8	22.12		0
TRUE	255	H24	PDGF-M1-8	23.3		0
TRUE	255	I1	β-M7-1	15.81		0
TRUE	255	I2	β-M7-1	15.76		0
TRUE	255	I3	β-M7-1	15.78		0
TRUE	255	I4	oli-M7-1	17.7		0
TRUE	255	I5	oli-M7-1	18.11		0
TRUE	255	I6	oli-M7-1	16.14		0
TRUE	255	I7	SOX-M7-1	14.43		0
TRUE	255	I8	SOX-M7-1	19.47		0
TRUE	255	I9	SOX-M7-1	14.67		0
TRUE	255	I10	PDGF-M7-1	19.82		0
TRUE	255	I11	PDGF-M7-1	20.68		0
TRUE	255	I12	PDGF-M7-1	19.73		0
TRUE	255	I13	β-M14-1	17.64		0
TRUE	255	I14	β-M14-1	17.62		0
TRUE	255	I15	β-M14-1	17.57		0
TRUE	255	I16	oli-M14-1	20.89		0
TRUE	255	I17	oli-M14-1	21.86		0
TRUE	255	I18	oli-M14-1	22.84		0
TRUE	255	I19	SOX-M14-1	21.88		0
TRUE	255	I20	SOX-M14-1	13.83		0
TRUE	255	I21	SOX-M14-1	14.7		0
TRUE	255	I22	PDGF-M14-1	15.71		0
TRUE	255	I23	PDGF-M14-1	19.83		0
TRUE	255	I24	PDGF-M14-1	18.93		0
TRUE	255	J1	β-M7-2	16.32		0
TRUE	255	J2	β-M7-2	16.69		0
TRUE	255	J3	β-M7-2	16.55		0
TRUE	255	J4	oli-M7-2	17.82		0
TRUE	255	J5	oli-M7-2	21.98		0
TRUE	255	J6	oli-M7-2	20.56		0
TRUE	255	J7	SOX-M7-2	17.66		0
TRUE	255	J8	SOX-M7-2	16		0
TRUE	255	J9	SOX-M7-2	22.79		0
TRUE	255	J10	PDGF-M7-2	23.67		0
TRUE	255	J11	PDGF-M7-2	21.49		0
TRUE	255	J12	PDGF-M7-2	17.5		0
TRUE	255	J13	β-M14-2	19.03		0
TRUE	255	J14	β-M14-2	19.08		0
TRUE	255	J15	β-M14-2	19.02		0
TRUE	255	J16	oli-M14-2	23.53		0
TRUE	255	J17	oli-M14-2	25.45		0
TRUE	255	J18	oli-M14-2	19.32		0
TRUE	255	J19	SOX-M14-2	20.45		0
TRUE	255	J20	SOX-M14-2	21.57		0
TRUE	255	J21	SOX-M14-2	16.3		0
TRUE	255	J22	PDGF-M14-2	19.77		0
TRUE	255	J23	PDGF-M14-2	20.99		0
TRUE	255	J24	PDGF-M14-2	22.12		0
TRUE	255	K1	β-M7-3	16.66		0
TRUE	255	K2	β-M7-3	16.59		0
TRUE	255	K3	β-M7-3	16.67		0
TRUE	255	K4	oli-M7-3	22.46		0
TRUE	255	K5	oli-M7-3	18.81		0
TRUE	255	K6	oli-M7-3	18.74		0
TRUE	255	K7	SOX-M7-3	14.83		0
TRUE	255	K8	SOX-M7-3	16.93		0
TRUE	255	K9	SOX-M7-3	19.99		0
TRUE	255	K10	PDGF-M7-3	21.81		0
TRUE	255	K11	PDGF-M7-3	23.21		0
TRUE	255	K12	PDGF-M7-3	20.98		0
TRUE	255	K13	β-M14-3	17.69		0
TRUE	255	K14	β-M14-3	17.14		0
TRUE	255	K15	β-M14-3	17.57		0
TRUE	255	K16	oli-M14-3	24.1		0
TRUE	255	K17	oli-M14-3	22.99		0
TRUE	255	K18	oli-M14-3	23.89		0
TRUE	255	K19	SOX-M14-3	16.81		0
TRUE	255	K20	SOX-M14-3	17.15		0
TRUE	255	K21	SOX-M14-3	18.05		0
TRUE	255	K22	PDGF-M14-3	21.32		0
TRUE	255	K23	PDGF-M14-3	20.11		0
TRUE	255	K24	PDGF-M14-3	20.53		0
TRUE	255	L1	β-M7-4	17.5		0
TRUE	255	L2	β-M7-4	17.52		0
TRUE	255	L3	β-M7-4	17.47		0
TRUE	255	L4	oli-M7-4	19.71		0
TRUE	255	L5	oli-M7-4	21.74		0
TRUE	255	L6	oli-M7-4	21.78		0
TRUE	255	L7	SOX-M7-4	16.19		0
TRUE	255	L8	SOX-M7-4	24.82		0
TRUE	255	L9	SOX-M7-4	15.94		0
TRUE	255	L10	PDGF-M7-4	24.32		0
TRUE	255	L11	PDGF-M7-4	23.79		0
TRUE	255	L12	PDGF-M7-4	23.04		0
TRUE	255	L13	β-M14-4	15.49		0
TRUE	255	L14	β-M14-4	15.2		0
TRUE	255	L15	β-M14-4	15.74		0
TRUE	255	L16	oli-M14-4	22.04		0
TRUE	255	L17	oli-M14-4	22.52		0
TRUE	255	L18	oli-M14-4	22.63		0
TRUE	255	L19	SOX-M14-4	22.06		0
TRUE	255	L20	SOX-M14-4	21.97		0
TRUE	255	L21	SOX-M14-4	23.86		0
TRUE	255	L22	PDGF-M14-4	23.94		0
TRUE	255	L23	PDGF-M14-4	24.19		0
TRUE	255	L24	PDGF-M14-4	23.87		0
TRUE	255	M1	β-M7-5	15.86		0
TRUE	255	M2	β-M7-5	15.83		0
TRUE	255	M3	β-M7-5	15.76		0
TRUE	255	M4	oli-M7-5	21.03		0
TRUE	255	M5	oli-M7-5	19		0
TRUE	255	M6	oli-M7-5	18.42		0
TRUE	255	M7	SOX-M7-5	16.84		0
TRUE	255	M8	SOX-M7-5	13.92		0
TRUE	255	M9	SOX-M7-5	19.62		0
TRUE	255	M10	PDGF-M7-5	22.79		0
TRUE	255	M11	PDGF-M7-5	23.12		0
TRUE	255	M12	PDGF-M7-5	21.94		0
TRUE	255	M13	β-M14-5	18.09		0
TRUE	255	M14	β-M14-5	18.01		0
TRUE	255	M15	β-M14-5	18.11		0
TRUE	255	M16	oli-M14-5	23.05		0
TRUE	255	M17	oli-M14-5	22.74		0
TRUE	255	M18	oli-M14-5	20.66		0
TRUE	255	M19	SOX-M14-5	17.6		0
TRUE	255	M20	SOX-M14-5	21.72		0
TRUE	255	M21	SOX-M14-5	17.96		0
TRUE	255	M22	PDGF-M14-5	22.1		0
TRUE	255	M23	PDGF-M14-5	18.58		0
TRUE	255	M24	PDGF-M14-5	20.65		0
TRUE	255	N1	β-M7-6	15.87		0
TRUE	255	N2	β-M7-6	15.83		0
TRUE	255	N3	β-M7-6	15.85		0
TRUE	255	N4	oli-M7-6	19.62		0
TRUE	255	N5	oli-M7-6	20.65		0
TRUE	255	N6	oli-M7-6	22.13		0
TRUE	255	N7	SOX-M7-6	15.61		0
TRUE	255	N8	SOX-M7-6	15.43		0
TRUE	255	N9	SOX-M7-6	18.7		0
TRUE	255	N10	PDGF-M7-6	19.12		0
TRUE	255	N11	PDGF-M7-6	22.07		0
TRUE	255	N12	PDGF-M7-6	20.48		0
TRUE	255	N13	β-M14-6	17.79		0
TRUE	255	N14	β-M14-6	17.75		0
TRUE	255	N15	β-M14-6	17.82		0
TRUE	255	N16	oli-M14-6	19.64		0
TRUE	255	N17	oli-M14-6	19.15		0
TRUE	255	N18	oli-M14-6	22.77		0
TRUE	255	N19	SOX-M14-6	14.54		0
TRUE	255	N20	SOX-M14-6	18.52		0
TRUE	255	N21	SOX-M14-6	16.91		0
TRUE	255	N22	PDGF-M14-6	22.22		0
TRUE	255	N23	PDGF-M14-6	19.64		0
TRUE	255	N24	PDGF-M14-6	20.99		0
TRUE	255	O1	β-M7-7	16.63		0
TRUE	255	O2	β-M7-7	16.54		0
TRUE	255	O3	β-M7-7	16.77		0
TRUE	255	O4	oli-M7-7	21.09		0
TRUE	255	O5	oli-M7-7	19.66		0
TRUE	255	O6	oli-M7-7	20.22		0
TRUE	255	O7	SOX-M7-7	14.72		0
TRUE	255	O8	SOX-M7-7	16.05		0
TRUE	255	O9	SOX-M7-7	18.53		0
TRUE	255	O10	PDGF-M7-7	22.61		0
TRUE	255	O11	PDGF-M7-7	23.3		0
TRUE	255	O12	PDGF-M7-7	21.56		0
TRUE	255	O13	β-M14-7	17.56		0
TRUE	255	O14	β-M14-7	17.63		0
TRUE	255	O15	β-M14-7	17.66		0
TRUE	255	O16	oli-M14-7	22.05		0
TRUE	255	O17	oli-M14-7	23.42		0
TRUE	255	O18	oli-M14-7	22.43		0
TRUE	255	O19	SOX-M14-7	16.75		0
TRUE	255	O20	SOX-M14-7	15.93		0
TRUE	255	O21	SOX-M14-7	15.75		0
TRUE	255	O22	PDGF-M14-7	21.15		0
TRUE	255	O23	PDGF-M14-7	21.27		0
TRUE	255	O24	PDGF-M14-7	23.48		0
TRUE	255	P1	β-M7-8	17.07		0
TRUE	255	P2	β-M7-8	17.01		0
TRUE	255	P3	β-M7-8	17.03		0
TRUE	255	P4	oli-M7-8	17.59		0
TRUE	255	P5	oli-M7-8	18.75		0
TRUE	255	P6	oli-M7-8	16.7		0
TRUE	255	P7	SOX-M7-8	12.66		0
TRUE	255	P8	SOX-M7-8	13.8		0
TRUE	255	P9	SOX-M7-8	13.71		0
TRUE	255	P10	PDGF-M7-8	21.17		0
TRUE	255	P11	PDGF-M7-8	18.05		0
TRUE	255	P12	PDGF-M7-8	17.11		0
TRUE	255	P13	β-M14-8	17.82		0
TRUE	255	P14	β-M14-8	17.65		0
TRUE	255	P15	β-M14-8	18.07		0
TRUE	255	P16	oli-M14-8	21.58		0
TRUE	255	P17	oli-M14-8	18.96		0
TRUE	255	P18	oli-M14-8	16.56		0
TRUE	255	P19	SOX-M14-8	13.01		0
TRUE	255	P20	SOX-M14-8	13.96		0
TRUE	255	P21	SOX-M14-8	13.92		0
TRUE	255	P22	PDGF-M14-8	21.96		0
TRUE	255	P23	PDGF-M14-8	22.68		0
TRUE	255	P24	PDGF-M14-8	19.98		0
