# Supplementary material for: Integrated bioinformatics analysis identifies the effects of Sema3A/NRP1 signaling in oligodendrocytes after spinal cord injury in rats
Source: PeerJ. 2022 Aug 16;10:e13856. doi: 10.7717/peerj.13856 (PMC9390322; doi:10.7717/peerj.13856)
Supplement: Supplemental Information 7 [file peerj-10-13856-s011.zip › PCR original data/SOX10-OLIGO2.txt]

Experiment: 20210917XHP-shaotu Selected Filter: SYBR Green I / HRM Dye (465-510)
Include	Color	Pos	Name	Cp	Concentration	Standard	Status
True	255	A1	Sample 1	17.36		0
True	255	A2	Sample 2	17.59		0
True	255	A3	Sample 3	17.60		0
True	255	A4	Sample 4	15.20		0
True	255	A5	Sample 5	18.51		0
True	255	A6	Sample 6	17.94		0
True	255	A7	Sample 7	14.62		0
True	255	A8	Sample 8	14.26		0
True	255	A9	Sample 9	14.82		0
True	255	A10	Sample 10	23.81		0
True	255	A11	Sample 11	22.27		0
True	255	A12	Sample 12	23.19		0
True	255	A13	Sample 13	15.15		0
True	255	A14	Sample 14	15.22		0
True	255	A15	Sample 15	15.31		0
True	255	A16	Sample 16	16.94		0
True	255	A17	Sample 17	18.32		0
True	255	A18	Sample 18	20.78		0
True	255	A19	Sample 19	14.86		0
True	255	A20	Sample 20	15.90		0
True	255	A21	Sample 21	14.72		0
True	255	A22	Sample 22	23.00		0
True	255	A23	Sample 23	22.95		0
True	255	A24	Sample 24	22.96		0
True	255	B1	Sample 25	18.65		0
True	255	B2	Sample 26	18.60		0
True	255	B3	Sample 27	18.67		0
True	255	B4	Sample 28	17.78		0
True	255	B5	Sample 29	18.30		0
True	255	B6	Sample 30	16.33		0
True	255	B7	Sample 31	16.91		0
True	255	B8	Sample 32	14.44		0
True	255	B9	Sample 33	14.21		0
True	255	B10	Sample 34	19.08		0
True	255	B11	Sample 35	24.79		0
True	255	B12	Sample 36	23.50		0
True	255	B13	Sample 37	15.82		0
True	255	B14	Sample 38	15.86		0
True	255	B15	Sample 39	15.81		0
True	255	B16	Sample 40	20.53		0
True	255	B17	Sample 41	20.17		0
True	255	B18	Sample 42	21.52		0
True	255	B19	Sample 43	15.25		0
True	255	B20	Sample 44	15.67		0
True	255	B21	Sample 45	24.80		0
True	255	B22	Sample 46	24.53		0
True	255	B23	Sample 47	24.42		0
True	255	B24	Sample 48	24.56		0
True	255	C1	Sample 49	18.31		0
True	255	C2	Sample 50	18.34		0
True	255	C3	Sample 51	18.22		0
True	255	C4	Sample 52	19.46		0
True	255	C5	Sample 53	19.18		0
True	255	C6	Sample 54	22.65		0
True	255	C7	Sample 55	15.25		0
True	255	C8	Sample 56	17.05		0
True	255	C9	Sample 57	17.27		0
True	255	C10	Sample 58	23.94		0
True	255	C11	Sample 59	22.88		0
True	255	C12	Sample 60	22.82		0
True	255	C13	Sample 61	16.12		0
True	255	C14	Sample 62	15.70		0
True	255	C15	Sample 63	15.53		0
True	255	C16	Sample 64	21.59		0
True	255	C17	Sample 65	20.03		0
True	255	C18	Sample 66	21.01		0
True	255	C19	Sample 67	16.17		0
True	255	C20	Sample 68	17.69		0
True	255	C21	Sample 69	22.23		0
True	255	C22	Sample 70	23.78		0
True	255	C23	Sample 71	23.47		0
True	255	C24	Sample 72	23.86		0
True	255	D1	Sample 73	18.67		0
True	255	D2	Sample 74	18.76		0
True	255	D3	Sample 75	18.92		0
True	255	D4	Sample 76	16.00		0
True	255	D5	Sample 77	17.17		0
True	255	D6	Sample 78	16.11		0
True	255	D7	Sample 79	14.02		0
True	255	D8	Sample 80	16.64		0
True	255	D9	Sample 81	13.89		0
True	255	D10	Sample 82	19.24		0
True	255	D11	Sample 83	17.86		0
True	255	D12	Sample 84	19.12		0
True	255	D13	Sample 85	15.76		0
True	255	D14	Sample 86	15.69		0
True	255	D15	Sample 87	15.71		0
True	255	D16	Sample 88	22.01		0
True	255	D17	Sample 89	22.01		0
True	255	D18	Sample 90	22.04		0
True	255	D19	Sample 91	16.65		0
True	255	D20	Sample 92	18.92		0
True	255	D21	Sample 93	24.74		0
True	255	D22	Sample 94	23.28		0
True	255	D23	Sample 95	23.46		0
True	255	D24	Sample 96	22.65		0
True	255	E1	Sample 97	18.51		0
True	255	E2	Sample 98	17.63		0
True	255	E3	Sample 99	18.22		0
True	255	E4	Sample 100	17.86		0
True	255	E5	Sample 101	16.96		0
True	255	E6	Sample 102	16.56		0
True	255	E7	Sample 103	17.11		0
True	255	E8	Sample 104	13.57		0
True	255	E9	Sample 105	13.19		0
True	255	E10	Sample 106	23.82		0
True	255	E11	Sample 107	23.63		0
True	255	E12	Sample 108	20.56		0
True	255	E13	Sample 109	15.19		0
True	255	E14	Sample 110	15.13		0
True	255	E15	Sample 111	15.15		0
True	255	E16	Sample 112	20.76		0
True	255	E17	Sample 113	21.28		0
True	255	E18	Sample 114	21.22		0
True	255	E19	Sample 115	22.05		0
True	255	E20	Sample 116	20.48		0
True	255	E21	Sample 117	24.13		0
True	255	E22	Sample 118	23.00		0
True	255	E23	Sample 119	23.04		0
True	255	E24	Sample 120	22.46		0
True	255	F1	Sample 121	18.66		0
True	255	F2	Sample 122	18.23		0
True	255	F3	Sample 123	18.60		0
True	255	F4	Sample 124	19.80		0
True	255	F5	Sample 125	16.78		0
True	255	F6	Sample 126	22.85		0
True	255	F7	Sample 127	15.98		0
True	255	F8	Sample 128	17.92		0
True	255	F9	Sample 129	14.69		0
True	255	F10	Sample 130	23.83		0
True	255	F11	Sample 131	21.85		0
True	255	F12	Sample 132	24.53		0
True	255	F13	Sample 133	15.49		0
True	255	F14	Sample 134	15.61		0
True	255	F15	Sample 135	15.83		0
True	255	F16	Sample 136	21.60		0
True	255	F17	Sample 137	21.55		0
True	255	F18	Sample 138	21.25		0
True	255	F19	Sample 139	24.20		0
True	255	F20	Sample 140	24.85		0
True	255	F21	Sample 141	16.14		0
True	255	F22	Sample 142	23.66		0
True	255	F23	Sample 143	23.84		0
True	255	F24	Sample 144	23.73		0
True	255	G1	Sample 145	19.03		0
True	255	G2	Sample 146	19.04		0
True	255	G3	Sample 147	19.03		0
True	255	G4	Sample 148	18.29		0
True	255	G5	Sample 149	19.43		0
True	255	G6	Sample 150	18.76		0
True	255	G7	Sample 151	15.28		0
True	255	G8	Sample 152	23.86		0
True	255	G9	Sample 153	22.89		0
True	255	G10	Sample 154	25.06		0
True	255	G11	Sample 155	24.54		0
True	255	G12	Sample 156	23.48		0
True	255	G13	Sample 157	15.18		0
True	255	G14	Sample 158	15.11		0
True	255	G15	Sample 159	15.23		0
True	255	G16	Sample 160	21.46		0
True	255	G17	Sample 161	21.70		0
True	255	G18	Sample 162	21.13		0
True	255	G19	Sample 163	16.81		0
True	255	G20	Sample 164	24.75		0
True	255	G21	Sample 165	21.85		0
True	255	G22	Sample 166	23.45		0
True	255	G23	Sample 167	23.61		0
True	255	G24	Sample 168	23.08		0
True	255	H1	Sample 169	18.85		0
True	255	H2	Sample 170	18.90		0
True	255	H3	Sample 171	18.80		0
True	255	H4	Sample 172	22.74		0
True	255	H5	Sample 173	20.53		0
True	255	H6	Sample 174	19.58		0
True	255	H7	Sample 175	16.64		0
True	255	H8	Sample 176	16.45		0
True	255	H9	Sample 177	22.52		0
True	255	H10	Sample 178	24.89		0
True	255	H11	Sample 179	24.49		0
True	255	H12	Sample 180	21.80		0
True	255	H13	Sample 181	15.31		0
True	255	H14	Sample 182	15.15		0
True	255	H15	Sample 183	15.20		0
True	255	H16	Sample 184	17.73		0
True	255	H17	Sample 185	20.83		0
True	255	H18	Sample 186	21.60		0
True	255	H19	Sample 187	22.63		0
True	255	H20	Sample 188	16.50		0
True	255	H21	Sample 189	15.82		0
True	255	H22	Sample 190	22.72		0
True	255	H23	Sample 191	22.12		0
True	255	H24	Sample 192	23.30		0
True	255	I1	Sample 193	15.81		0
True	255	I2	Sample 194	15.76		0
True	255	I3	Sample 195	15.78		0
True	255	I4	Sample 196	17.70		0
True	255	I5	Sample 197	18.11		0
True	255	I6	Sample 198	16.14		0
True	255	I7	Sample 199	14.43		0
True	255	I8	Sample 200	19.47		0
True	255	I9	Sample 201	14.67		0
True	255	I10	Sample 202	19.82		0
True	255	I11	Sample 203	20.68		0
True	255	I12	Sample 204	19.73		0
True	255	I13	Sample 205	17.64		0
True	255	I14	Sample 206	17.62		0
True	255	I15	Sample 207	17.57		0
True	255	I16	Sample 208	20.89		0
True	255	I17	Sample 209	21.86		0
True	255	I18	Sample 210	22.84		0
True	255	I19	Sample 211	21.88		0
True	255	I20	Sample 212	13.83		0
True	255	I21	Sample 213	14.70		0
True	255	I22	Sample 214	15.71		0
True	255	I23	Sample 215	19.83		0
True	255	I24	Sample 216	18.93		0
True	255	J1	Sample 217	16.32		0
True	255	J2	Sample 218	16.69		0
True	255	J3	Sample 219	16.55		0
True	255	J4	Sample 220	17.82		0
True	255	J5	Sample 221	21.98		0
True	255	J6	Sample 222	20.56		0
True	255	J7	Sample 223	17.66		0
True	255	J8	Sample 224	16.00		0
True	255	J9	Sample 225	22.79		0
True	255	J10	Sample 226	23.67		0
True	255	J11	Sample 227	21.49		0
True	255	J12	Sample 228	17.50		0
True	255	J13	Sample 229	19.03		0
True	255	J14	Sample 230	19.08		0
True	255	J15	Sample 231	19.02		0
True	255	J16	Sample 232	23.53		0
True	255	J17	Sample 233	25.45		0
True	255	J18	Sample 234	19.32		0
True	255	J19	Sample 235	20.45		0
True	255	J20	Sample 236	21.57		0
True	255	J21	Sample 237	16.30		0
True	255	J22	Sample 238	19.77		0
True	255	J23	Sample 239	20.99		0
True	255	J24	Sample 240	22.12		0
True	255	K1	Sample 241	16.66		0
True	255	K2	Sample 242	16.59		0
True	255	K3	Sample 243	16.67		0
True	255	K4	Sample 244	22.46		0
True	255	K5	Sample 245	18.81		0
True	255	K6	Sample 246	18.74		0
True	255	K7	Sample 247	14.83		0
True	255	K8	Sample 248	16.93		0
True	255	K9	Sample 249	19.99		0
True	255	K10	Sample 250	21.81		0
True	255	K11	Sample 251	23.21		0
True	255	K12	Sample 252	20.98		0
True	255	K13	Sample 253	17.69		0
True	255	K14	Sample 254	17.14		0
True	255	K15	Sample 255	17.57		0
True	255	K16	Sample 256	24.10		0
True	255	K17	Sample 257	22.99		0
True	255	K18	Sample 258	23.89		0
True	255	K19	Sample 259	16.81		0
True	255	K20	Sample 260	17.15		0
True	255	K21	Sample 261	18.05		0
True	255	K22	Sample 262	21.32		0
True	255	K23	Sample 263	20.11		0
True	255	K24	Sample 264	20.53		0
True	255	L1	Sample 265	17.50		0
True	255	L2	Sample 266	17.52		0
True	255	L3	Sample 267	17.47		0
True	255	L4	Sample 268	19.71		0
True	255	L5	Sample 269	21.74		0
True	255	L6	Sample 270	21.78		0
True	255	L7	Sample 271	16.19		0
True	255	L8	Sample 272	24.82		0
True	255	L9	Sample 273	15.94		0
True	255	L10	Sample 274	24.32		0
True	255	L11	Sample 275	23.79		0
True	255	L12	Sample 276	23.04		0
True	255	L13	Sample 277	15.49		0
True	255	L14	Sample 278	15.20		0
True	255	L15	Sample 279	15.74		0
True	255	L16	Sample 280	22.04		0
True	255	L17	Sample 281	22.52		0
True	255	L18	Sample 282	22.63		0
True	255	L19	Sample 283	22.06		0
True	255	L20	Sample 284	21.97		0
True	255	L21	Sample 285	23.86		0
True	255	L22	Sample 286	23.94		0
True	255	L23	Sample 287	24.19		0
True	255	L24	Sample 288	23.87		0
True	255	M1	Sample 289	15.86		0
True	255	M2	Sample 290	15.83		0
True	255	M3	Sample 291	15.76		0
True	255	M4	Sample 292	21.03		0
True	255	M5	Sample 293	19.00		0
True	255	M6	Sample 294	18.42		0
True	255	M7	Sample 295	16.84		0
True	255	M8	Sample 296	13.92		0
True	255	M9	Sample 297	19.62		0
True	255	M10	Sample 298	22.79		0
True	255	M11	Sample 299	23.12		0
True	255	M12	Sample 300	21.94		0
True	255	M13	Sample 301	18.09		0
True	255	M14	Sample 302	18.01		0
True	255	M15	Sample 303	18.11		0
True	255	M16	Sample 304	23.05		0
True	255	M17	Sample 305	22.74		0
True	255	M18	Sample 306	20.66		0
True	255	M19	Sample 307	17.60		0
True	255	M20	Sample 308	21.72		0
True	255	M21	Sample 309	17.96		0
True	255	M22	Sample 310	22.10		0
True	255	M23	Sample 311	18.58		0
True	255	M24	Sample 312	20.65		0
True	255	N1	Sample 313	15.87		0
True	255	N2	Sample 314	15.83		0
True	255	N3	Sample 315	15.85		0
True	255	N4	Sample 316	19.62		0
True	255	N5	Sample 317	20.65		0
True	255	N6	Sample 318	22.13		0
True	255	N7	Sample 319	15.61		0
True	255	N8	Sample 320	15.43		0
True	255	N9	Sample 321	18.70		0
True	255	N10	Sample 322	19.12		0
True	255	N11	Sample 323	22.07		0
True	255	N12	Sample 324	20.48		0
True	255	N13	Sample 325	17.79		0
True	255	N14	Sample 326	17.75		0
True	255	N15	Sample 327	17.82		0
True	255	N16	Sample 328	19.64		0
True	255	N17	Sample 329	19.15		0
True	255	N18	Sample 330	22.77		0
True	255	N19	Sample 331	14.54		0
True	255	N20	Sample 332	18.52		0
True	255	N21	Sample 333	16.91		0
True	255	N22	Sample 334	22.22		0
True	255	N23	Sample 335	19.64		0
True	255	N24	Sample 336	20.99		0
True	255	O1	Sample 337	16.63		0
True	255	O2	Sample 338	16.54		0
True	255	O3	Sample 339	16.77		0
True	255	O4	Sample 340	21.09		0
True	255	O5	Sample 341	19.66		0
True	255	O6	Sample 342	20.22		0
True	255	O7	Sample 343	14.72		0
True	255	O8	Sample 344	16.05		0
True	255	O9	Sample 345	18.53		0
True	255	O10	Sample 346	22.61		0
True	255	O11	Sample 347	23.30		0
True	255	O12	Sample 348	21.56		0
True	255	O13	Sample 349	17.56		0
True	255	O14	Sample 350	17.63		0
True	255	O15	Sample 351	17.66		0
True	255	O16	Sample 352	22.05		0
True	255	O17	Sample 353	23.42		0
True	255	O18	Sample 354	22.43		0
True	255	O19	Sample 355	16.75		0
True	255	O20	Sample 356	15.93		0
True	255	O21	Sample 357	15.75		0
True	255	O22	Sample 358	21.15		0
True	255	O23	Sample 359	21.27		0
True	255	O24	Sample 360	23.48		0
True	255	P1	Sample 361	17.07		0
True	255	P2	Sample 362	17.01		0
True	255	P3	Sample 363	17.03		0
True	255	P4	Sample 364	17.59		0
True	255	P5	Sample 365	18.75		0
True	255	P6	Sample 366	16.70		0
True	255	P7	Sample 367	12.66		0
True	255	P8	Sample 368	13.80		0
True	255	P9	Sample 369	13.71		0
True	255	P10	Sample 370	21.17		0
True	255	P11	Sample 371	18.05		0
True	255	P12	Sample 372	17.11		0
True	255	P13	Sample 373	17.82		0
True	255	P14	Sample 374	17.65		0
True	255	P15	Sample 375	18.07		0
True	255	P16	Sample 376	21.58		0
True	255	P17	Sample 377	18.96		0
True	255	P18	Sample 378	16.56		0
True	255	P19	Sample 379	13.01		0
True	255	P20	Sample 380	13.96		0
True	255	P21	Sample 381	13.92		0
True	255	P22	Sample 382	21.96		0
True	255	P23	Sample 383	22.68		0
True	255	P24	Sample 384	19.98		0
