# Supplementary material for: Integrated bioinformatics analysis identifies the effects of Sema3A/NRP1 signaling in oligodendrocytes after spinal cord injury in rats
Source: PeerJ. 2022 Aug 16;10:e13856. doi: 10.7717/peerj.13856 (PMC9390322; doi:10.7717/peerj.13856)
Supplement: Supplemental Information 8 [file peerj-10-13856-s012.zip]

Archive with 7 entries (7 files):
- Original data and statistical report of each graph/BBB .pdf
- Original data and statistical report of each graph/figure1.pdf
- Original data and statistical report of each graph/figure2d.pdf
- Original data and statistical report of each graph/figure5.pdf
- Original data and statistical report of each graph/figure7.pdf
- Original data and statistical report of each graph/figure8 b c.pdf
- Original data and statistical report of each graph/nissl .pdf
